# Supplementary material for: Geospatial variation in measles vaccine coverage through routine and campaign strategies in Nigeria: Analysis of recent household surveys
Source: Vaccine. 2020 Mar 23;38(14):3062–71. doi: 10.1016/j.vaccine.2020.02.070 (PMC7079337; doi:10.1016/j.vaccine.2020.02.070)
Supplement: Supplementary data 2 [file mmc2.xml]

<?xml version="1.0" encoding="utf-8" standalone="no"?>
<data>
  <datasets>
    <author>c.e.utazi@soton.ac.uk;utazi_chigozie@yahoo.com</author>
    <type>0</type>
    <dataset>
      <value>6</value>
      <reason>Other (please explain)</reason>
      <comments>Some of the data sets used in this work are publicly available via the sources referenced in the manuscript. Others are confidential and the authors do not have the permission to share these data.</comments>
    </dataset>
  </datasets>
</data>
